# Supplementary material for: Homeostatic Interplay between Bacterial Cell-Cell Signaling and Iron in Virulence
Source: PLoS Pathog. 2010 Mar 12;6(3):e1000810. doi: 10.1371/journal.ppat.1000810 (PMC2837411; doi:10.1371/journal.ppat.1000810)
Supplement: Table S2 — Transcriptional regulators controlled by the MvfR pathway. The data on the differential expression of transcription regulators was adapted from Table S1. (0.07 MB XLS) [file ppat.1000810.s008.xls]

## Sheet: Iron genes
Transcriptional regulators
Category	ID (PAO1)	PA14 orthologs	Gene name	pqsE-	mvfR-	mvfR- + PqsE	PA14 + PqsE	mvfR- + PqsE + PQS	PA14 + PqsE vs. mvfR + PqsE	Description and comments
Positively regulated
putative QS and/or virulence	PA1713_exsA_at	PA14_42390	exsA		5.64972	-3.367		10.17	2.58398	AraC, Type III secretion.
	PA2196_at	PA14_48641		-4.776	-2.268			3.923	2.88184	AcrR, Transcriptional regulator, adjacent to hcn operon, hcn regulator ?
	PA2299_at	PA14_36710		-2.964	-5.475					PhnF, Transcriptional regulator adjacent to chiC operon, chiC regulator ?
	PA2588_at	PA14_36605		-2.363	-2.899	4.293		-3.24675		AraC regulator, adjacent to pqsH, gacA and vqsR that are related to QS
	PA3477_rhlR_at	PA14_34110	rhlR	-2.096	-2.54453					transcriptional regulator RhlR
	PA5059_at	PA14_36820	phaD	-3.251	-2.843	8.294	-6.13497			AcrR, Transcriptional regulator, related to QS
Iron metabolism	PA0472_at	PA14_06180	fiuI		-4.42478	7.004		-3.87597	-2.532	ECF sigma factor, Ferrichrome uptake
	PA0675_at	PA14_55550			-3.237	6.456		-3.46021	-8.726	ECF sigma factor, pigD, homolog to PvdS, regulated by Fur (Ochsner, U. A., and M. Vasil. 1996 PNAS)
	PA1300_at	PA14_08010		-2.206	-4.242	3.13	4.453		-2.793	ECF sigma factor, Haem uptake
	PA2426_pvdS_at	PA14_33260	pvdS		-33.33	48.69	-3.85		-30.93	Iron starvation sigma factor
	PA2468_at	PA14_32710	foxI		-11.0375	4.753		-4.97512	-3.402	ECF Sigma factor, foxI, adjacent to the ferrioxamine B-induced protein PA2466 and transmembrane sensor gene PA2467, the cluster has Fur box
	PA4227_pchR_at	PA14_60500	pchR	-2.733	-8.651	2.744	-4.01606		-2.001	transcriptional regulator PchR
Other metabolism	PA2246_bkdR_at	PA14_35540	bkdR	-2.139	-2.239	2.03				Lrp, Transcriptional regulator of the bkd operon - branched-chain keto acid dehydrogenase
	PA3622_rpoS_at	PA14_26190	rpoS	-2.234	-9.31		-5.34759			Stationary phase sigma factor
Unknown	PA0243_at	PA14_03010		-2.853	-2.261					AcrR, Transcriptional regulator
	PA3815_at	PA14_14740		-5.284	-3.457	5.676	4.347			COG1959, Predicted transcriptional regulator, adjacent to iron-sulfur clusters
Negatively regulated
Multidrug resistance	PA0424_mexR_at	PA14_24180	mexR	3.31126	4.92611		8.196			multidrug resistance operon repressor MexR
	PA1179_phoP_at	PA14_49180	phoP	2.20751			-5.29101	-5.84795	-4.683	Response to Mg2+ ions, involved in antimicrobial peptide resistance and structural changes in the outer-membrane lipopolysaccharide that lead to polymyxin B resistance
	PA3574_at	PA14_18080	nalD		3.15457	-6.25		3.718	3.663	AcrR transcriptional regulator. Mutations in PA3574 (nalD) Lead to increased MexAB-OprM expression and multidrug resistance in Laboratory and Clinical Isolates
	PA3721_at	PA14_16280	nalC	3.663	-8.219		3.469			AcrR transcriptional regulator. The product of PA3721 (nalC) appears to repress a two-gene operon (PA3720 and PA3719) of unknown function whose overexpression in nalC mutants may be responsible for MexAB-OprM overproduction.
Virulance	PA3006_at	PA14_25180	psrA	2.32019	2.067	-5.10204	4.296	3.04	2.2779	A positive transcriptional regulator of the type III secretion system. It is also a positive regulator of RpoS as null mutant showed a 90% reduction in RpoS. Linked to lexA
Alginate synthesis	PA0762_algU_at	PA14_54430	algU, algT		4.85437	-3.21543	5.816	3.955	2.75482	Sigma factor, alginate production
	PA0765_mucC_at	PA14_54400	mucC			-5.34759		3.356	2.15517	positive regulator for alginate biosynthesis
Biofilm formation	PA3948_at	PA14_12780	sadA	2.68097	2.229	-3.19489				CitB, Response regulator, belongs to the sadARS locus that is essential for late stages of biofilm formation
	PA4843_at	PA14_64050		2.29358	2.386	-4.20168			2.35849	PleD, Response regulator containing a CheY-like receiver domain and a GGDEF domain
Motility	PA3351_at	PA14_20730	flgM		2.181	-5.2356		3.396	2.93255	Negatively regulates transcription of fliC by inhibiting the activity of FliA
Metabolism	PA0513_at	PA14_09230	nirG	3.3557	8.65					Lrp, Transcriptional regulators, nitrite reductase (nir) operon
	PA0515_at	PA14_29720	nirD	3.3557	2.3753					Lrp, Transcriptional regulators, nitrite reductase (nir) operon
	PA0527_dnr_at	PA14_06870	dnr		4.763	-6.71141			3.63636	Regulator of the nitric oxides
	PA2885_at	PA14_26760	atuR	2.35294	4.80769	-5.55556			2.06186	Regulator of the atuRABCDEFGH gene cluster which is essential for acyclic terpene utilization (Atu)
Unknown	PA1603_at	PA14_32490		2.849	2.041	-3.15457				MarR, Transcriptional regulator
	PA1799_at	PA14_41260			2.08768	-3.21543		6.176	2.1322	OmpR, Response regulators consisting of a CheY-like receiver domain and a winged-helix DNA-binding domain
	PA2270_at	PA14_35210			3.25733	-3.53357		3.062	2.23214	AcrR, Transcriptional regulator
	PA3458_at	PA14_19380		7.0922	2.875				2.8169	MarR, Transcriptional regulator
	PA3973_at	PA14_17490		4.36681	2.131	-5.02513				AcrR, Transcriptional regulator
	PA4596_at	PA14_60810		3.27869	3.314	-7.75194			2.331	probable transcriptional regulator
